# Supplementary material for: Integration of single cell and bulk transcriptomic analyses identifies FAM189A2 as a key prognostic gene in lung cancer
Source: Front Immunol. 2026 Jan 6;16:1701806. doi: 10.3389/fimmu.2025.1701806 (PMC12816179; doi:10.3389/fimmu.2025.1701806)
Supplement: Supplementary file 5 [file Table1.xlsx]

## Sheet: Table S1
Table S1. Clinical and experimental information of all samples included in this study
	sample	n_cells	Patient	n_malignant_cells	n_not_malignant_cells	frac_malignant_cells	n_normal_class_cells	n_tumor_class_cells
0	GSM5870246_p018n	9594	p018	0	9340	0	9594	0
1	GSM5870247_p019n	542	p019	0	514	0	542	0
2	GSM5870248_p027n	6487	p027	0	5353	0	6487	0
3	GSM5870249_p028n	4194	p028	0	3906	0	4194	0
4	GSM5870250_p028t	1821	p028	0	445	0	0	1821
5	GSM5870251_p029n	3742	p029	0	3471	0	3742	0
6	GSM5870252_p030n	1936	p030	0	1704	0	1936	0
7	GSM5870253_p031n	4151	p031	0	3612	0	4151	0
8	GSM5870254_p033n	2594	p033	0	2426	0	2594	0
9	GSM5870255_p039n	3619	p039	0	3221	0	3619	0
10	GSM5870256_p039t	5560	p039	0	2473	0	0	5560
11	GSM5870257_p044n	1918	p044	0	1727	0	1918	0
12	GSM5870258_p044t	1991	p044	0	1401	0	0	1991

## Sheet: Table S2
Table S2. Top 30 marker genes for each cell subcluster
	0	1	2	3	4	5	6	7	8	9	10	11	12
0	RPS27	FTL	AIF1	NKG7	IFI27	SEC11C	SFTA2	CALD1	COL1A2	IGKC	CPA3	CAPS	TFPI
1	RPS29	CTSD	LYZ	KLRD1	SPARCL1	CPE	GPRC5A	IGFBP7	DCN	CD79A	TPSB2	TPPP3	IGFBP7
2	CD3D	APOC1	CTSS	PRF1	EGFL7	BEX1	CYB5A	SPARCL1	MGP	HERPUD1	TPSAB1	C9orf24	CCL21
3	RPS15A	C1QA	SAT1	CST7	RAMP2	CKB	SFTPB	TPM2	COL6A2	RPS11	MS4A2	C20orf85	PPFIBP1
4	IL32	MARCO	NAMPT	CD247	EPAS1	MEG3	SLC34A2	MYL9	LUM	MS4A1	HPGDS	TMEM190	TFF3
5	RPS3	S100A11	TYMP	GZMB	AQP1	CHGA	RNASE1	ACTA2	CALD1	IGHM	KIT	GSTP1	GNG11
6	CD2	GRN	PLAUR	GNLY	VWF	CD24	KRT18	TAGLN	COL1A1	RPS23	GATA2	PRDX5	MMRN1
7	RPL13	C1QB	CST3	GZMA	IFITM3	SCG2	HOPX	PDGFRB	COL6A1	EEF1B2	CD69	RSPH1	CAVIN2
8	RPL23A	CSTB	FCER1G	FGFBP2	A2M	SCG5	DHCR24	RGS5	COL3A1	RPS8	SRGN	FAM183A	PROX1
9	RPL30	MRC1	FTH1	KLRF1	TCF4	DIRAS3	SLPI	TPM1	C1R	BANK1	IL1RL1	C1orf194	CLDN5
10	RPL41	HLA-DRA	HLA-DRA	CCL4	CLEC14A	PEG10	FOLR1	MCAM	AEBP1	RPS5	LTC4S	CETN2	NR2F2
11	CXCR4	ACP5	TYROBP	CTSW	CAV1	DNAJC12	NAPSA	ADIRF	RARRES2	JCHAIN	HDC	C11orf88	LMO2
12	ZFP36L2	FBP1	LST1	KLRB1	GNG11	PCSK1N	SFTA3	MGP	TIMP1	CD83	RGS13	PIFO	ADIRF
13	RPS27A	MSR1	C5AR1	ARL4C	SPTBN1	BEX2	KRT19	C11orf96	IGFBP7	RPS18	FOSB	TSPAN1	TIMP3
14	CD3E	APOE	NEAT1	SPON2	IGFBP4	EPCAM	MUC1	BGN	C1S	RPS3A	HPGD	SNTN	ECSCR
15	RPS18	HLA-DRB1	FGL2	CCL5	TIMP3	UCHL1	FXYD3	LHFPL6	FBLN1	RPL13A	VIM	C5orf49	CALD1
16	TRAC	CD74	S100A9	CD7	HLA-E	SCGN	SFTPD	CARMN	SPARCL1	RPL21	SLC18A2	AGR3	RAMP2
17	RPL10	FTH1	CLEC7A	GZMM	ARHGAP29	TPH1	LMO7	ID3	CFH	RPL18	H3F3B	MORN2	EGFL7
18	RPL13A	HLA-DRB5	SOD2	PLAC8	IGFBP7	CHGB	ELF3	NOTCH3	PLAC9	CD37	SAMSN1	LRRIQ1	CAV1
19	PTPRC	PSAP	SRGN	ABHD17A	SPARC	SCG3	SDC4	SOD3	SERPING1	RPL18A	NFKBIA	FXYD3	MARCKS
20	RPS12	CD68	MNDA	RUNX3	ID1	BEX3	WFDC2	SPARC	COL6A3	EZR	RPL34	ODF3B	NRP2
21	RPS2	INHBA	IL1B	GZMH	PECAM1	MAP1B	KRT7	MFGE8	BGN	MEF2C	NFKBIZ	AGR2	SPTBN1
22	RPS14	CTSB	ACTB	FCGR3A	ENG	PRDX2	CLDN18	COL18A1	PMP22	BCL11A	PTMA	C9orf116	CLU
23	RPS25	GPNMB	PSAP	B2M	CALCRL	HSPB1	KRT8	NDUFA4L2	SPARC	RPL13	LAPTM4A	DYNLRB2	IFITM3
24	CD69	MS4A7	FCN1	EFHD2	TM4SF1	SPINT2	AQP4	CAV1	CCDC80	RPLP1	VWA5A	CAPSL	CNN3
25	RPS21	OLR1	CD74	TRDC	RNASE1	STMN1	MGST1	TBX2	PRRX1	RPS6	EEF1A1	CCDC170	IGFBP4
26	RPLP1	LYZ	MS4A6A	PYHIN1	EMCN	CAMK2N1	NEDD4L	A2M	IFITM3	LTB	PTGS2	ELF3	CD59
27	RPLP2	ALOX5AP	COTL1	PFN1	NPDC1	MT1E	MAL2	PLAC9	LTBP4	RPL19	RPL11	SMIM22	APP
28	CD3G	HLA-DQA1	S100A8	HLA-E	HYAL2	RHOBTB3	SELENBP1	NR2F2	FSTL1	RPL11	RHEX	TMC5	AKAP12
29	RPL28	HLA-DPA1	HLA-DPA1	HLA-B	APP	SEZ6L2	SUSD2	DSTN	TIMP3	RPL37	ANXA1	CFAP53	LAMA4

## Sheet: Table S3
Table S3. Module genes
Module 8	Module 14	Module 15	Module 16
PIGR	ARPC5L	PLOD2	CENPK
KRT6B	MYL6B	IGF1R	E2F1
CP	NDUFAF8	INTS6	PCLAF
C3	AC093901.1	GALNT18	TYMS
MET	MZT2A	CTDSP2	CENPU
SCGB1A1	SLC8A1-AS1	LPIN1	ZWINT
ICAM4	AC010642.2	STX7	PBK
MTRNR2L8	SCOC	BDNF	CDKN3
SCGB3A1	LINC02253	CRK	TOP2A
MUC4	TRGC2	LENG8	CENPM
PLEKHS1	AC008397.1	CFL2	GGH
CXCL5	NBDY	COMMD2	CENPW
MUC5AC	AC114803.1	ADH5	LGALS1
CTSC	AC005034.4	PLAG1	FAM111B
KLK10	C19orf81	NRBP2	RMI2
GGT5	CNFN	TMEM87A	ORC6
SERINC2	CDR1	GALM	GGCT
SLPI	TEX29	SH3BP5	CDC45
EPHA2	AC026304.1	ZNF493	DTYMK
FOXQ1	TMSB15A	KANSL1L	NUSAP1
KRT17	CENPH	SMURF1	PTTG1
PLAUR	KHDC1	KMT5A	PKMYT1
CMTM7	AC083829.2	PM20D2	HELLS
RASSF9	AC135048.3	ANO9	ASPM
MMP7	ANKRD7	SKAP2	ITGB3BP
CTSE	NPPB	B3GALNT1	HERC5
RHOD	KCNIP3	TSC22D3	EHBP1L1
CXCL8	AC025159.1	MBOAT2	GAD2
DHRS9	PAGE2B	ARHGEF10	MCM7
TMPRSS4	TRDN	PARP8	HIST1H2AG
RAB27B		RBM6	SPAG5
GSTA1		ANKS3	CHAF1A
S100A2		SUSD6	RAD51AP1
BHLHE40		EPB41L1	PSMC3IP
CHST15		DUBR	ZNF367
CRACR2B		RPIA
LTF		VASP
TNFSF10		SLC20A1
AGR2		TMEM144
PRSS23		CAMK2G
LYN		MAPK15
FAM129A		SLC25A29
QSOX1		ZBTB18
IL1R1		IRF2
S100P		SACM1L
CXCL1		MICAL1
LCN2		GPBP1L1
TCIRG1		SRGAP2B
TNC		CCDC50
SERPINB4		BANK1
CASP10		PAX8
MUC5B		ANKRD40
OSBPL3		SNX1
BPIFB1		BCL3
ALDH1A3		SLAIN1
CXCL3
CDC42EP5
BST2
SLC6A6
SCGB3A2
LOX
PAG1
SERPINB3
PLAU
SLC4A4
CXCL6
RARRES1
SLC5A5
AC007681.1
AC004982.1
LYPD2
CLCF1
ANPEP
SAA2
C15orf48
TGM2
PRICKLE1
SEMA3C
SPDEF
SAA1
KRT15
CA12

## Sheet: Table S4
Table S4. Inhibition rates of A549 and H23 cells exposed to Tozasertib, BMS-754807, and AZD-8055 at different concentrations
	Tozasertib			BMS-754807			ZAD-8055
Concentration(uM)	A549	H23	Concentration(uM)	A549	H23	Concentration(nM)	A549	H23
100	0.365154	0.826737	10	-0.00775218	0.465025	1000	-0.00571897	0.263894
50	0.0816445	0.753903	5	-0.0234408	0.432655	500	-0.0188193	0.278806
25	0.00936527	0.530146	2.5	0.0145635	0.389737	250	-0.00749325	0.301891
12.5	-0.00176399	0.400145	1.25	0.000652141	0.297264	125	-0.00847321	0.249962
6.25	0.00597703	0.26459	0.625	0.00545404	0.206132	62.5	0.00655834	0.169073
3.125	0.000278566	0.189194	0.3125	-0.0030428	0.180509	31.25	-0.0011259	0.0992489
1.56	0.0158634	0.0675507	0.156	0.0181236	0.124717	15.6	0.00498775	0.0368043
